# Supplementary material for: Synthesis and Preliminary Evaluation of an ASGPr-Targeted Polycationic β-Cyclodextrin Carrier for Nucleosides and Nucleotides
Source: Pharmaceutics. 2024 Feb 26;16(3):323. doi: 10.3390/pharmaceutics16030323 (PMC10975686; doi:10.3390/pharmaceutics16030323)
Supplement: Supplementary file 1 [file pharmaceutics-16-00323-s001.zip]

Archive with 1 entries (1 files):
- pharmaceutics-2852473-supplementary.pdf
